# Supplementary material for: Sponge Microbiota Are a Reservoir of Functional Antibiotic Resistance Genes
Source: Front Microbiol. 2016 Nov 17;7:1848. doi: 10.3389/fmicb.2016.01848 (PMC5112248; doi:10.3389/fmicb.2016.01848)
Supplement: Supplementary file 1 [file DataSheet1.ZIP]

Archive with 2 entries (2 files):
- Supplementary Materials and Methods.pdf
- Supplementary Tables S1-S3_larger_fonts.pdf
